# Supplementary material for: Dual mobility total hip arthroplasty vs. bipolar hemiarthroplasty in treating patients with displaced femoral neck fractures: a systematic review and meta-analysis
Source: PeerJ. 2026 Jul 16;14:e21535. doi: 10.7717/peerj.21535 (PMC13380883; doi:10.7717/peerj.21535)
Supplement: Supplemental Information 1 [file peerj-14-21535-s001.zip]

Archive with 1 entries (1 files):
- Raw Data Extracted from Included Studies for Meta-Analysis.xlsx
