# Supplementary material for: Dual mobility total hip arthroplasty vs. bipolar hemiarthroplasty in treating patients with displaced femoral neck fractures: a systematic review and meta-analysis
Source: PeerJ. 2026 Jul 16;14:e21535. doi: 10.7717/peerj.21535 (PMC13380883; doi:10.7717/peerj.21535)
Supplement: Supplemental Information 1 [file peerj-14-21535-s001.zip › Raw Data Extracted from Included Studies for Meta-Analysis.xlsx]

## Sheet: Sheet1
	DMC		BHA						DMC		BHA
Dislocation rate	BT1	Total1	CT1	Total1				postoperative fractures,	BT1	Total1	CT1	Total1
Bensen 2014	8	175	25	171				Valcarenghi2022	7	118	3	139
Boukebous 2018	3	98	10	101				Gourrierec2021	7	153	8	112
Fahad 2019	0	27	0	77				Boukebous 2018	3	98	4	101
Iorio 2019	0	30	5	30				Pala 2024	2	80	0	82
Kim 2018	2	84	3	84				Ukaj 2019	1	47	0	47
Nonne 2019	0	60	5	88				Zagorov 2018	1	44	4	32
Ochi 2017	0	33	0	20				Bensen 2014	6	175	4	171
Ukaj 2019	0	47	3	47				Nonne 2019	0	60	1	88
Zagorov 2018	0	44	1	32
Valcarenghi 2022	3	118	21	139
Gourrierec2021	3	153	7	112				Loosening of components	DMC		BHA			Heterotopic ossifications
Pala 2024	0	80	0	82				Bensen 2014	1	175	2	171		Nonne 2019	4	60	1	88
Xiao2025	2	102	4	94				Nonne 2019	0	60	1	88		Zakaria 2023	1	20	0	20
Zakaria 2023	0	20	2	20										Gourrierec2021	10	153	4	112
Makeen 2021	1	17	1	16
Rotini 2022	4	209	2	93
								Haematoma post-operatively	DMC		BHA
								Bensen 2014	1	175	0	171
Re-operation rate	BT1	Total1	CT1	Total1
Bensen 2014	16	175	32	171
Boukebous 2018	7	98	9	101				Thromboembolism	DMC		BHA
Iorio 2019	0	30	1	30				Bensen 2014	5	175	2	171
Nonne 2019	1	60	1	88				Rotini 2022	4	209	1	93
Ochi 2017	0	33	2	20				Boukebous 2018	5	98	2	101
Zagorov 2018	1	44	1	32
Valcarenghi2022	10	118	26	139
Gourrierec2021	21	153	21	112
Pala 2024	2	80	0	82				Mortality at final follow-up
Xiao2025	0	102	1	94				Zakaria 2023	1	20	1	20
Kim 2018	0	84	1	84				Makeen 2021	1	17	1	16		Bensen 2014	30	175	50	171
Zakaria 2023	0	20	1	20				Rotini 2022	21	209	15	93		Boukebous 2018	12	98	22	101
								Bensen 2014	30	175	50	171		Fahad 2019	0	27	4	77
								Boukebous 2018	12	98	22	101		Gourrierec 2021	69	153	102	112
								Fahad 2019	0	27	4	77		Iorio 2019	4	30	5	30
								Gourrierec2021	69	153	102	112		Kim 2018	7	84	6	84
								Iorio 2019	4	30	5	30		Makeen 2021	1	17	1	16
								Kim 2018	7	84	6	84		Ochi 2017	2	33	4	20
Transfusion rate	BT1	Total1	CT1	Total1				Ukaj 2019	13	47	15	47		Pala 2024	50	80	53	82
Boukebous 2018[12]	21	98	24	101				Rotini 2022	21	209	15	93		Rotini 2022	21	209	15	93
Kim 2018[13]	17	84	13	84				Valcarenghi2022	26	118	31	139		Ukaj 2019	13	47	15	47
Xiao2025	11	102	10	94				Ochi 2017	2	33	4	20		Valcarenghi 2022	26	118	31	139
Zakaria 2023	6	20	4	20				Pala 2024	50	80	53	82		Xiao 2025	4	102	4	94
								Xiao2025	4	102	4	94		Zakaria 2023	1	20	1	20
One-year mortality	BT1	Total1	CT1	Total1				2-year mortality	BT1	Total1	CT1	Total1
Bensen 2014	30	175	50	171				Bensen 2014		175		171
Boukebous 2018	12	98	22	101				Boukebous 2018		98		101
Fahad 2019	0	27	4	77				Fahad 2019		27		77
Iorio 2019	4	30	5	30				Iorio 2019		30		30
Kim 2018	7	84	6	84				Kim 2018		84		84
Ochi 2017	2	33	4	20				Ochi 2017		33		20
Ukaj 2019	7	47	12	47				Ukaj 2019		47		47
Valcarenghi2022	20	118	25	139				Valcarenghi2022	26	118	30	139
Pala 2024	50	80	53	82				Gourrierec2021	31	153	45	112
Xiao2025	4	102	4	94				Zakaria 2023	1	20	1	20
Gourrierec2021	15	153	28	112
								Makeen 2021	1	17	1	16
	navigation			conventional
Length of surgery	mean1	sd1	n1	mean2	sd2	n2		1 mouth mortality	BT1	Total1	CT1	Total1		3mouth mortality	BT1	Total1	CT1	Total1
Bensen 2014	74	27	175	68	23	171		Bensen 2014		175		171		Bensen 2014	18	175	26	171
Boukebous 2018	102	33	98	85	34.5	101		Boukebous 2018		98		101		Boukebous 2018		98		101
Iorio 2019	59	4.75	30	48	5.25	30		Fahad 2019		27		77		Fahad 2019		27		77
Kim 2018	77.3	23.1	84	64.2	22.4	84		Iorio 2019	1	30	1	30		Iorio 2019		30		30
Ochi 2017	108.3	23.6	33	89.4	30.6	20		Kim 2018		84		84		Kim 2018		84		84
Ukaj 2019	63.33	5.036	47	57	4.551	47		Ochi 2017		33		20		Ochi 2017		33		20
Pala 2024	101	24	80	85	20	82		Ukaj 2019	4	47	4	47		Ukaj 2019	5	47	7	47
Xiao2025	86.4	26.6	102	76.8	24.5	94		Valcarenghi2022	6	118	6	139		Valcarenghi2022	10	118	11	139
Zakaria 2023	81.75	16.72	20	54.25	12.38	20		Gourrierec2021	3	153	6	112		Gourrierec2021	8	153	11	112
								Rotini 2022	4	209	4	93
Perioperative blood loss	mean1	sd1	n1	mean2	sd2	n2
Bensen 2014	424	338	175	310	241	171
Ochi 2017	398.8	230.9	33	148.2	201.9	20
Ukaj 2019	173.13	20.526	47	152.67	31.275	47
Kim 2018	634.2	337.2	84	489.3	189.7	84
Xiao2025	285	53	102	257	24.5	94
Zakaria 2023	700	197.35	20	430	101.83	20
Hospital stay	mean1	sd1	n1	mean2	sd2	n2
Fahad 2019	5.7	3.3	27	7.2	4.2	77
Iorio 2019	6.1	0.75	30	5.5	0.5	30
Pala 2024	11	8.25	80	12	6.25	82
Xiao2025	11.4	3.1	102	11.8	3.1	94
Bensen 2014	7.3	3.1	175	7.4	3.5	171
Rotini 2022	11.2	6	209	13.2	6.2	93
infection
Bensen 2014	4	175	5	171
Boukebous 2018	4	98	1	101
Fahad 2019	1	27	2	77
Nonne 2019	0	60	1	88
Ochi 2017	0	33	1	20
Ukaj 2019	0	47	1	47
Valcarenghi2022	1	118	2	139
Gourrierec2021	1	153	4	112
Pala 2024	1	80	0	82
Zakaria 2023	1	20	1	20
Complications
Bensen 2014	13	175	11	171
Boukebous 2018	14	98	17	101
Fahad 2019	3	27	5	77
Nonne 2019	5	60	3	88
Ochi 2017	3	33	4	20
Ukaj 2019	3	47	1	47
Zagorov 2018	3	44	1	32
Valcarenghi2022	10	118	26	139
Harris Hip Score	mean1	sd1	n1	mean2	sd2	n2
Pala 2024	87.5	12.25	80	81	21.25	82
Xiao2025	89.5	9.1	102	85	10.2	94			Satisfaction rate	BT1	Total1	CT1	Total1
Kim 2018	83.4	11.5	84	79.3	10.9	84			Xiao2025	94	102	76	94
Fahad 2019	76.81	5.4	27	68.82	10.4	77					98		101
Nonne 2019	79.8	9	60	81.7	8.25	88
Ukaj 2019	92.47	5.99	34	88.31	7.69	29
Zakaria 2023	92.5	3.89	20	87.94	5.26	20
		mean1	sd1	n1	mean2	sd2	n2
VAS score	Pala 2024	11	8.25	80	12	6.25	82
Harris hip score subdomain pain	Kim 2018	83.4	11.5	84	79.3	10.9	84
